# Supplementary material for: The widespread biting midge Culicoides impunctatus (Ceratopogonidae) is susceptible to infection with numerous Haemoproteus (Haemoproteidae) species
Source: Parasit Vectors. 2017 Aug 25;10:397. doi: 10.1186/s13071-017-2317-z (PMC5574091; doi:10.1186/s13071-017-2317-z)
Supplement: Additional file 1: Table S1. — Morphometric parameters of ookinetes of four Haemoproteus species in the biting midge Culicoides impunctatus. Measurements are given in micrometres. Table S2 Morphometric parameters of oocysts of four Haemoproteus species in the biting midge Culicoides impunctatus. Measurements are given in micrometres. Table S3 Morphometric parameters of sporozoites of four Haemoproteus species in the biting midge Culicoides impunctatus. Measurements are given in micrometres. (XLS 36 kb) [file 13071_2017_2317_MOESM1_ESM.xls]

## Sheet: Table S1
Length	Width	Area	Parasite species
21.11	1.84	34.83	H. balmorali
18.83	2.23	33.45	H. balmorali
15.56	2.35	25.96	H. balmorali
15.7	2.14	23.85	H. balmorali
17.47	3.04	43.03	H. balmorali
18.83	2.62	39.82	H. balmorali
17.59	2.65	36.58	H. balmorali
17.92	2.65	32.74	H. balmorali
18.4	2.02	27.81	H. balmorali
17.86	2.12	28.52	H. balmorali
17.22	1.39	23.17	H. balmorali
16.93	1.82	25.73	H. balmorali
17.54	2.06	28.03	H. balmorali
21.4	2.67	41.63	H. balmorali
18.75	2.97	49.77	H. balmorali
17.1	2.71	20.72	H. balmorali
19.12	1.92	28.54	H. balmorali
17.34	1.67	27.35	H. balmorali
21.17	2.67	40.3	H. balmorali
16.61	2.42	39.74	H. balmorali
14.98	2.02	26.12	H. balmorali
12.09	1.65	20.19	H. majoris
14.27	2.53	24.67	H. majoris
13.13	2.62	26.99	H. majoris
14.05	1.84	16.14	H. majoris
11.48	1.8	14.61	H. majoris
9.49	1.6	11.82	H. majoris
13.46	2.42	24.1	H. majoris
10.01	2.24	14.19	H. majoris
10.16	2.23	17.1	H. majoris
12.41	1.89	20.93	H. majoris
10.64	2.28	16.07	H. majoris
13.49	2.71	23.96	H. majoris
12.25	1.92	18.68	H. majoris
10.57	1.63	13.07	H. majoris
10.18	1.78	12.9	H. majoris
11.39	1.41	13.04	H. majoris
11.83	2.1	16.86	H. majoris
12.86	2	25.46	H. majoris
12.19	2.47	23.84	H. majoris
13.39	3.04	33.36	H. majoris
14.38	2.4	21.75	H. majoris
13.11	2.29	27.05	H. motacillae
19.99	1.84	28.34	H. motacillae
17.73	2.72	33.04	H. motacillae
17.27	1.98	28.71	H. motacillae
16.39	2.04	26.34	H. motacillae
17.3	1.62	21.92	H. motacillae
15.65	1.77	21.26	H. motacillae
19.78	2.63	46.84	H. motacillae
19.71	3.02	47.41	H. motacillae
11.11	1.75	22.53	H. motacillae
17.93	1.46	28.45	H. motacillae
17.63	2.01	30.95	H. motacillae
17.71	2.73	34.56	H. motacillae
19.03	1.35	26.66	H. motacillae
15.72	2.69	37.48	H. motacillae
14.82	2.57	26.18	H. motacillae
12.87	1.84	20.18	H. motacillae
14.53	1.99	24.74	H. motacillae
19.52	3.29	46.58	H. motacillae
19.19	3.16	45.06	H. motacillae
14.76	3.23	37.46	H. motacilae
7.86	3.13	17.16	H. pallidus
8.06	2.93	16.34	H. pallidus
8.07	2.54	14.94	H. pallidus
8.66	3.16	19.6	H. pallidus
9.58	2.19	12.34	H. pallidus
7.94	4.34	24.76	H. pallidus
8.53	2.62	16.06	H. pallidus
8.03	2.64	14.87	H. pallidus
7.86	2.67	13.5	H. pallidus
8.01	2.57	14.13	H. pallidus
8.19	3.07	17.68	H. pallidus
8.39	3.07	15.95	H. pallidus
7.48	2.74	13.22	H. pallidus
8.19	2.54	19.22	H. pallidus
8.05	3.59	20.67	H. pallidus
7.74	3.36	18.75	H. pallidus
9.11	2.6	16.35	H. pallidus
8.34	3.99	20.63	H. pallidus
9.35	4.08	21.61	H. pallidus
7.7	2.55	13.9	H. pallidus
8.91	2.07	13.12	H. pallidus

## Sheet: Table S2
Min diameter	Max diameter	Area	Parasite species
4.39	4.82	15.86	H. balmorali
4.11	5.12	15.05	H. balmorali
4.47	5.22	15.09	H. balmorali
4.21	6	22.14	H. balmorali
2.97	3.86	7.77	H. balmorali
3.48	4.4	12.29	H. balmorali
5.03	6.89	25.32	H. balmorali
3.77	5.75	17.81	H. balmorali
4.41	5.31	20.19	H. balmorali
5.1	5.21	21.38	H. balmorali
4.55	5.31	16.61	H. balmorali
4.22	4.4	23.4	H. balmorali
2.7	3.65	7.69	H. majoris
4.5	5.07	17.8	H. majoris
3.1	4.64	12.15	H. majoris
4.12	5.99	18.7	H. majoris
4.04	5.94	18.21	H. majoris
4.25	5.16	17.9	H. majoris
3.29	4.63	13.51	H. majoris
2.73	4.09	10.42	H. majoris
4.05	6.08	19.5	H. motacillae
5.54	5.96	24.56	H. motacillae
5.96	6.98	30.64	H. motacillae
5.35	6.7	25.73	H. motacillae
4.07	5.68	17.37	H. motacillae
3.51	6.32	20.86	H. motacillae
4.19	5.46	17.84	H. motacillae
6.09	7.1	33.41	H. motacillae
3.79	4.6	12.59	H. pallidus
2.86	3.96	7.31	H. pallidus
3.5	3.57	9.75	H. pallidus
3.85	4.29	11.73	H. pallidus
3.52	3.63	9.67	H. pallidus
4.63	4.69	16	H. pallidus
3.94	4.45	13.28	H. pallidus
2.69	4.53	10.59	H. pallidus
3.54	5.25	14.35	H. pallidus
2.74	4.17	10.55	H. pallidus
3.5	4.39	13.21	H. pallidus

## Sheet: Table S3
Length	Width	Area	Parasite species
10.83	0.83	8.99	H. balmorali
11.16	0.74	6.98	H. balmorali
10.31	1.02	7.36	H. balmorali
7.75	0.89	4.91	H. balmorali
10.91	0.95	7.38	H. balmorali
8.69	0.63	6.85	H. balmorali
10.3	0.83	7.71	H. balmorali
11.53	0.93	8.15	H. balmorali
10.72	0.86	6.55	H. balmorali
10.56	0.94	6.6	H. balmorali
11.92	1.02	9.47	H. balmorali
11.61	0.89	6.97	H. balmorali
10.95	1.22	8.37	H. balmorali
11.68	0.96	9.08	H. balmorali
11.36	0.76	6.88	H. balmorali
9.38	1.02	6.4	H. balmorali
11.17	0.93	7.09	H. balmorali
10.85	0.8	7.8	H. balmorali
10.49	1.02	6.82	H. balmorali
10.79	0.75	6.12	H. balmorali
9.54	0.87	7.36	H. balmorali
8.47	1.37	7.92	H. majoris
9.66	1.4	10.34	H. majoris
10.64	1.26	9.58	H. majoris
10.73	1.01	8.08	H. majoris
11.69	1.17	8.73	H. majoris
11.05	1.13	9.7	H. majoris
10.98	1.02	8.76	H. majoris
13.52	1.21	11.69	H. majoris
8.48	1.14	6.87	H. majoris
8.96	1.48	8.09	H. majoris
8.72	1.1	7.58	H. majoris
9.29	0.99	7.66	H. majoris
11.07	1.42	13.25	H. majoris
8.25	0.93	6.4	H. majoris
8.35	1.08	5.81	H. majoris
8.95	1.05	6.73	H. majoris
8.43	1.08	5.71	H. majoris
8.42	1.01	6.36	H. majoris
8.91	1.04	6.7	H. majoris
6.65	1.2	7.37	H. majoris
9.44	0.92	8.62	H. majoris
9.03	0.83	8.36	H. motacillae
9.79	0.78	6.66	H. motacillae
11	0.97	8.97	H. motacillae
9.76	1.16	7.15	H. motacillae
9.22	0.89	7.82	H. motacillae
8.75	1.07	5.89	H. motacillae
9.61	1.16	9.21	H. motacillae
10.02	1.14	7.31	H. motacillae
10.1	0.89	5.23	H. motacillae
10.26	1.01	8.43	H. motacillae
10.06	0.93	7.49	H. motacillae
9.83	1.14	8.46	H. motacillae
11.32	0.68	7.02	H. motacillae
10.25	0.98	8.9	H. motacillae
8.85	0.89	6.82	H. motacillae
11.17	1.12	9.4	H. motacillae
11.27	1.12	8.97	H. motacillae
12.72	1.03	11.26	H. motacillae
11.29	1.13	11.53	H. motacillae
9.56	0.97	7.97	H. motacillae
10.66	1.13	9.84	H. motacillae
9.11	1.02	6.7	H. pallidus
7.2	0.95	6.98	H. pallidus
8.31	1.02	5.77	H. pallidus
7.4	1.37	7.19	H. pallidus
9.45	0.97	6.27	H. pallidus
6.18	0.89	5.03	H. pallidus
8.01	1.4	7.31	H. pallidus
8.34	1.11	6.76	H. pallidus
9.59	0.93	8.51	H. pallidus
7.69	0.78	7.24	H. pallidus
10.51	1.38	8.4	H. pallidus
9.73	1.08	8.56	H. pallidus
9.29	0.64	6.66	H. pallidus
9.6	1.16	9.43	H. pallidus
7.96	0.97	5.77	H. pallidus
9.25	1.14	9.57	H. pallidus
11.5	1.02	7.65	H. pallidus
10.61	1.12	9.82	H. pallidus
8.25	0.87	6.1	H. pallidus
9.92	1.04	6.81	H. pallidus
8.3	0.87	6.83	H. pallidus
